# Supplementary material for: Does metformin really reduce prostate cancer risk: an up-to-date comprehensive genome-wide analysis
Source: Diabetol Metab Syndr. 2024 Jul 12;16:159. doi: 10.1186/s13098-024-01397-7 (PMC11241920; doi:10.1186/s13098-024-01397-7)
Supplement: Supplementary file 1 — Supplementary Material 1 [file 13098_2024_1397_MOESM1_ESM.xlsx]

## Sheet: Table S1
Table S1. Selected instrument variables of metformin effect from UK Biobank*.
Target	Gene	SNP	Effect_allele	Other_allele	Effect_allele_freq	Beta	Se	P	N	F-statistic
Mitochondrial_glycerol_3	GPD2	rs11889246	A	C	0.256733	-0.0096368	0.0026346	0.000255	344182	13.3794
GDF15	GDF15	rs1227732	G	T	0.808278	-0.010667	0.0029207	0.00026	344182	13.3386
Mitochondrial_complex_I	NDUFC2	rs2450122	C	T	0.154903	-0.020952	0.0031757	4.19e-11	344182	43.5283
Mitochondrial_complex_I	NDUFAF1	rs8027626	G	T	0.323553	0.012638	0.0024553	2.65e-07	344182	26.494
Mitochondrial_complex_I	NDUFV2	rs12969399	G	T	0.3602	0.010038	0.0023951	2.78e-05	344182	17.565
Mitochondrial_complex_I	NDUFA13	rs117877390	T	C	0.0271392	0.02535	0.0073311	0.000544	344182	11.9569
Mitochondrial_complex_I	NDUFA13	rs2965201	T	C	0.832226	0.011113	0.0030787	0.000307	344182	13.0295
Mitochondrial_complex_I	NDUFA7	rs1043409	T	A	0.0594461	0.021729	0.004935	1.07e-05	344182	19.3868
Mitochondrial_complex_I	NDUFA7	rs73497430	G	T	0.245922	-0.010426	0.0026894	0.000106	344182	15.0288
Mitochondrial_complex_I	NDUFAF3	rs9866749	T	A	0.708754	0.028301	0.0025857	7.08e-28	344182	119.797
Mitochondrial_complex_I	NDUFAF3	rs1354034	C	T	0.601097	0.014722	0.0023452	3.44e-10	344182	39.407
Mitochondrial_complex_I	NDUFV1	rs1532331	T	G	0.696551	0.010369	0.0025112	3.64e-05	344182	17.0495
Mitochondrial_complex_I	NDUFS4	rs1809084	T	C	0.306225	0.011632	0.0024884	2.95e-06	344182	21.8509
Mitochondrial_complex_I	NDUFS4	rs62372178	C	T	0.434913	-0.010461	0.002329	7.08e-06	344182	20.1747
Mitochondrial_complex_I	NDUFAF3	rs9399137	C	T	0.259693	-0.042268	0.0026336	6.04e-58	344182	257.587
Mitochondrial_complex_I	NDUFA5	rs7788702	G	A	0.700463	-0.014302	0.0025121	1.25e-08	344182	32.413
Mitochondrial_complex_I	NDUFB6	rs653790	T	C	0.246704	-0.011865	0.002807	2.37e-05	344182	17.867
Mitochondrial_complex_I	NDUFA2	rs62383878	C	A	0.232346	-0.0087409	0.0027295	0.00136	344182	10.2552
Mitochondrial_complex_I	NDUFC1	rs77145138	C	A	0.0104847	0.036483	0.01146	0.00145	344182	10.1347
Mitochondrial_complex_I	NDUFS8	rs151128822	A	G	0.0926372	-0.012613	0.0039633	0.00146	344182	10.128
Mitochondrial_complex_I	NDUFA2	rs6897346	T	C	0.197174	-0.009195	0.0028948	0.00149	344182	10.0894
Mitochondrial_complex_I	NDUFAF3	rs147052086	A	G	0.0159291	0.029285	0.0096112	0.00231	344182	9.284
Mitochondrial_complex_I	NDUFA8	rs4837917	C	T	0.294451	0.0075748	0.0025201	0.00265	344182	9.03456
Mitochondrial_complex_I	NDUFB8	rs792699	G	C	0.753479	0.0072714	0.0026915	0.0069	344182	7.29873
Mitochondrial_complex_I	NDUFS2	rs4657093	C	T	0.128846	-0.0090254	0.0034409	0.00872	344182	6.88001
Mitochondrial_complex_I	NDUFA8	rs150943293	G	A	0.0185648	-0.021926	0.0085707	0.0105	344182	6.54465
Mitochondrial_complex_I	NDUFB3	rs62180557	C	T	0.0235843	-0.016336	0.0075672	0.0309	344182	4.66038
Mitochondrial_complex_I	NDUFS3	rs3136476	TAGG	T	0.157828	0.0063954	0.0031674	0.0435	344182	4.0769
AMPK	PRKAG2	rs3793342	A	G	0.143268	-0.017102	0.003286	1.95e-07	344182	27.0869
AMPK	PRKAG2	rs10272655	T	C	0.208446	0.0098639	0.002855	0.00055	344182	11.9367
AMPK	PRKAA1	rs1645060	G	A	0.932857	-0.010031	0.0045945	0.029	344182	4.76664
GCG	GCG	rs72866989	A	G	0.01	-0.024	0.012	0.0423	344182	4
*: The GWAS summary statistics were accessible through IEU Open GWAS Project (https://gwas.mrcieu.ac.uk/) with ID (ukb-d-30750_irnt).

## Sheet: Table S2
Table S2. Prostate cancer outcomes included in this study.
Trait	Population	Sample size	Cases	Controls	Consortium	Total SNPs	Year	PMID	Publication DOI	GWAS ID*
Prostate cancer	European	140254	79148	61106	PRACTICAL	20346368	2018	29892016	10.1038/s41588-018-0142-8	ieu-b-85
Prostate cancer	European	95233	6331	88902	FinnGen	16378835	2021	36653562	10.1038/s41586-022-05473-8	finn-b-C3_PROSTATE
GWAS: Genome-wide association study
*: The GWAS summary statistics were all accessible through IEU Open GWAS Project (https://gwas.mrcieu.ac.uk/).

## Sheet: Table S3
Table S3A. The MR effects of five metformin targets on prostate cancer from PRACTICAL.
Exposure	Target	Outcome	SNP	Method	Beta	Se	Pval	LCI	UCI	OR	LCI_OR	UCI_OR	Q_pval	egger_intercept	se_intercept	pval_intercept
HbA1c	AMPK	Prostate cancer	3	Inverse variance weighted	0.142864	0.687264	0.835328	-1.20417	1.4899	0.866872	0.225395	3.334	0.204414	/	/	/
				Inverse variance weighted (multiplicative random effects)	0.142864	0.687264	0.835328	-1.20417	1.4899	0.866872	0.225395	3.334	/	/	/	/
				MR Egger	-0.88795	3.4936	0.841549	-7.7354	5.9595	2.43014	0.00258119	2287.93	0.0884032	0.0137765	0.0450084	0.810903
				MR Egger (bootstrap)	-1.50848	1.57768	0.13	-4.60074	1.58378	4.51986	0.205198	99.558	/	/	/	/
				Weighted median	-0.173491	0.651943	0.790152	-1.4513	1.10432	1.18945	0.331437	4.26866	/	/	/	/
				Simple mode	-0.267313	0.761103	0.758973	-1.75908	1.22445	1.30645	0.29392	5.80707	/	/	/	/
				Weighted mode	-0.183327	0.668251	0.809564	-1.4931	1.12645	1.20121	0.324183	4.45087	/	/	/	/
HbA1c	GCG	Prostate cancer	1	Wald ratio	-0.283333	1.66667	0.86501	-3.55	2.98333	1.32755	0.0506238	34.8133	/	/	/	/
HbA1c	GDF15	Prostate cancer	1	Wald ratio	-0.121871	0.984344	0.901466	-2.05119	1.80744	1.12961	0.164073	7.77712	/	/	/	/
HbA1c	Mitochondrial_complex_I	Prostate cancer	25	Inverse variance weighted	-0.146731	0.206379	0.477097	-0.551234	0.257772	1.15804	0.772772	1.73539	0.00121675	/	/	/
				Inverse variance weighted (multiplicative random effects)	-0.146731	0.206379	0.477097	-0.551234	0.257772	1.15804	0.772772	1.73539	/	/	/	/
				MR Egger	0.497494	0.380062	0.203469	-0.247427	1.24242	0.608052	0.288686	1.28073	0.00656819	-0.0114795	0.00581365	0.0604406
				MR Egger (bootstrap)	0.263725	0.225251	0.119	-0.177767	0.705218	0.768185	0.494001	1.19455	/	/	/	/
				Weighted median	0.280378	0.20693	0.175436	-0.125205	0.68596	0.755498	0.503606	1.13338	/	/	/	/
				Simple mode	0.279378	0.354999	0.438993	-0.416419	0.975176	0.756254	0.377126	1.51652	/	/	/	/
				Weighted mode	0.294673	0.216109	0.185367	-0.128901	0.718247	0.744775	0.487606	1.13758	/	/	/	/
HbA1c	Mitochondrial_glycerol_3	Prostate cancer	1	Wald ratio	0.809397	0.965051	0.401632	-1.0821	2.7009	0.445126	0.0671453	2.95088	/	/	/	/
HbA1c	All_five_targets	Prostate cancer	31	Inverse variance weighted	-0.110954	0.181989	0.542076	-0.467652	0.245743	1.11734	0.782123	1.59624	0.0036518	/	/	/
				Inverse variance weighted (multiplicative random effects)	-0.110954	0.181989	0.542076	-0.467652	0.245743	1.11734	0.782123	1.59624	/	/	/	/
				MR Egger	0.417046	0.357054	0.252312	-0.282779	1.11687	0.658991	0.327302	1.32681	0.00923382	-0.00898076	0.00527921	0.099614
				MR Egger (bootstrap)	0.203609	0.221216	0.183	-0.229973	0.637192	0.815781	0.528775	1.25857	/	/	/	/
				Weighted median	0.272988	0.200295	0.172905	-0.119591	0.665566	0.761102	0.513983	1.12704	/	/	/	/
				Simple mode	0.15645	0.358911	0.666028	-0.547016	0.859917	0.855174	0.423197	1.72809	/	/	/	/
				Weighted mode	0.269333	0.191803	0.170523	-0.106601	0.645268	0.763889	0.524522	1.11249	/	/	/	/
				Fixed-effect meta-analysis	-0.089	0.37	0.6368	-0.459	0.281	1.09308	0.755028	1.58249	0.8985	/	/	/
				Random-effect meta-analysis	-0.089	0.37	0.6368	-0.459	0.281	1.09308	0.755028	1.58249	0.8985	/	/	/
Table S3B. The MR effects of five metformin targets on prostate cancer from FinnGen.
Exposure	Target	Outcome	SNP	Method	Beta	Se	Pval	LCI	UCI	OR	LCI_OR	UCI_OR	Q_pval	egger_intercept	se_intercept	pval_intercept
HbA1c	AMPK	Prostate cancer	3	Inverse variance weighted	-1.80612	1.31191	0.168601	-4.37746	0.765219	6.0868	0.465232	79.6358	0.643821	/	/	/
				Inverse variance weighted (multiplicative random effects)	-1.80612	0.870552	0.0380158	-3.5124	-0.0998393	6.0868	1.10499	33.5288	/	/	/	/
				MR Egger	-3.36258	4.9601	0.620729	-13.0844	6.35921	28.8636	0.00173073	481362	0.378738	0.0217322	0.0667895	0.799733
				MR Egger (bootstrap)	-1.34161	2.55142	0.285	-6.3424	3.65918	3.82521	0.0257537	568.16	/	/	/	/
				Weighted median	-1.67917	1.4661	0.252072	-4.55273	1.19439	5.36112	0.302889	94.8913	/	/	/	/
				Simple mode	-1.60493	1.96771	0.500397	-5.46164	2.25178	4.97751	0.105211	235.484	/	/	/	/
				Weighted mode	-1.75447	1.56925	0.379828	-4.8302	1.32126	5.78037	0.266799	125.236	/	/	/	/
HbA1c	GCG	Prostate cancer	1	Wald ratio	-1.54167	2.82083	0.584703	-7.0705	3.98717	4.67237	0.0185522	1176.74	/	/	/	/
HbA1c	GDF15	Prostate cancer	1	Wald ratio	-1.15309	2.79366	0.679789	-6.62867	4.32249	3.16796	0.0132668	756.474	/	/	/	/
HbA1c	Mitochondrial_complex_I	Prostate cancer	25	Inverse variance weighted	0.115535	0.331622	0.727545	-0.534445	0.765515	0.890889	0.465094	1.7065	0.726634	/	/	/
				Inverse variance weighted (multiplicative random effects)	0.115535	0.298669	0.69888	-0.469857	0.700927	0.890889	0.496125	1.59977	/	/	/	/
				MR Egger	0.511914	0.624041	0.420454	-0.711206	1.73503	0.599347	0.176394	2.03645	0.706723	-0.00762224	0.0101654	0.460966
				MR Egger (bootstrap)	0.496165	0.492244	0.154	-0.468632	1.46096	0.608861	0.232013	1.59781	/	/	/	/
				Weighted median	0.369063	0.474071	0.436276	-0.560116	1.29824	0.691382	0.273011	1.75088	/	/	/	/
				Simple mode	0.403583	0.739036	0.590043	-1.04493	1.85209	0.667923	0.156909	2.84319	/	/	/	/
				Weighted mode	0.403583	0.450194	0.37891	-0.478798	1.28596	0.667923	0.276384	1.61413	/	/	/	/
HbA1c	Mitochondrial_glycerol_3	Prostate cancer	1	Wald ratio	-3.39324	2.51121	0.176619	-8.31521	1.52872	29.7623	0.216812	4085.54	/	/	/	/
HbA1c	All_five_targets	Prostate cancer	31	Inverse variance weighted	-0.0870869	0.314869	0.782101	-0.70423	0.530056	1.09099	0.588572	2.02229	0.745031	/	/	/
				Inverse variance weighted (multiplicative random effects)	-0.0870869	0.285028	0.759956	-0.645741	0.471567	1.09099	0.624024	1.9074	/	/	/	/
				MR Egger	0.5178	0.611878	0.404344	-0.68148	1.71708	0.59583	0.17959	1.9768	0.764804	-0.0111298	0.00965337	0.258347
				MR Egger (bootstrap)	0.513175	0.477516	0.141	-0.422757	1.44911	0.598592	0.23478	1.52616	/	/	/	/
				Weighted median	0.30462	0.452559	0.500881	-0.582396	1.19164	0.737404	0.303724	1.79032	/	/	/	/
				Simple mode	0.0882786	0.820611	0.915048	-1.52012	1.69668	0.915506	0.183292	4.57277	/	/	/	/
				Weighted mode	0.364365	0.444076	0.418403	-0.506024	1.23475	0.694638	0.290906	1.65868	/	/	/	/
				Fixed-effect meta-analysis	-0.152	0.545	0.5844	-0.697	0.393	1.16416	0.675029	2.00772	0.168	/	/	/
				Random-effect meta-analysis	-0.935	1.477	0.2151	-2.412	0.543	2.54721	0.581003	11.1563	0.168	/	/	/

## Sheet: Table S4
Table S4A. The Steiger test to certify whether the assumption that metformin use caused prostate cancer (PRACTICAL) was valid.
exposure	outcome	snp_r2.exposure	snp_r2.outcome	correct_causal_direction	steiger_pval
metformin use	Prostate cancer	0.00208034	0.000396208	TRUE	4.52394e-16
Table S4B. The Steiger test to certify whether the assumption that metformin use caused prostate cancer (FinnGen) was valid.
exposure	outcome	snp_r2.exposure	snp_r2.outcome	correct_causal_direction	steiger_pval
metformin use	Prostate cancer	0.00215731	0.000260309	TRUE	1.16213e-16

## Sheet: Table S5
Table S5A. The reverse MR analysis to examine if prostate cancer (PRACTICAL) caused metformin use.
exposure	outcome	method	nsnp	b	se	pval	Q_pval	egger_intercept	se_intercept	pval_intercept
Prostate cancer	Glycated haemoglobin || id:ukb-d-30750_irnt	Inverse variance weighted	125	-0.00516251	0.00592246	0.383381	4.12264e-78	/	/	/
Prostate cancer	Glycated haemoglobin || id:ukb-d-30750_irnt	Inverse variance weighted (multiplicative random effects)	125	-0.00516251	0.00592246	0.383381	/	/	/	/
Prostate cancer	Glycated haemoglobin || id:ukb-d-30750_irnt	MR Egger	125	-0.00931674	0.0114033	0.415496	2.64156e-78	0.000484766	0.00113574	0.670251
Prostate cancer	Glycated haemoglobin || id:ukb-d-30750_irnt	MR Egger (bootstrap)	125	-0.0106638	0.00554397	0.021	/	/	/	/
Prostate cancer	Glycated haemoglobin || id:ukb-d-30750_irnt	Weighted median	125	0.00266583	0.00454133	0.557194	/	/	/	/
Prostate cancer	Glycated haemoglobin || id:ukb-d-30750_irnt	Simple mode	125	0.00202501	0.00947411	0.8311	/	/	/	/
Prostate cancer	Glycated haemoglobin || id:ukb-d-30750_irnt	Weighted mode	125	0.00712479	0.00520618	0.173622	/	/	/	/
Table S5B. The reverse MR analysis to examine if prostate cancer (FinnGen) caused metformin use.
exposure	outcome	method	nsnp	b	se	pval	Q_pval	egger_intercept	se_intercept	pval_intercept
Prostate cancer	Glycated haemoglobin || id:ukb-d-30750_irnt	Inverse variance weighted	22	-0.0015239	0.00542145	0.778644	2.97979e-11	/	/	/
Prostate cancer	Glycated haemoglobin || id:ukb-d-30750_irnt	Inverse variance weighted (multiplicative random effects)	22	-0.0015239	0.00542145	0.778644	/	/	/	/
Prostate cancer	Glycated haemoglobin || id:ukb-d-30750_irnt	MR Egger	22	0.00135359	0.00867083	0.877512	1.90373e-11	-0.000984641	0.00228537	0.671189
Prostate cancer	Glycated haemoglobin || id:ukb-d-30750_irnt	MR Egger (bootstrap)	22	-0.0220577	0.00911736	0.008	/	/	/	/
Prostate cancer	Glycated haemoglobin || id:ukb-d-30750_irnt	Weighted median	22	0.0055017	0.00363637	0.130289	/	/	/	/
Prostate cancer	Glycated haemoglobin || id:ukb-d-30750_irnt	Simple mode	22	-0.000169914	0.00714	0.981239	/	/	/	/
Prostate cancer	Glycated haemoglobin || id:ukb-d-30750_irnt	Weighted mode	22	0.00445121	0.0034917	0.216306	/	/	/	/

## Sheet: Table S6
Table S6A. Selected instrument variables of metformin effect after sensitivity analysis 1.
Target	Gene	SNP	Effect_allele	Other_allele	Effect_allele_freq	Beta	Se	P	N	F-statistic
Mitochondrial_glycerol_3	GPD2	rs11889246	A	C	0.256733	-0.0096368	0.0026346	0.000255	344182	13.3794
GDF15	GDF15	rs1227732	G	T	0.808278	-0.010667	0.0029207	0.00026	344182	13.3386
Mitochondrial_complex_I	NDUFC2	rs2450122	C	T	0.154903	-0.020952	0.0031757	4.19e-11	344182	43.5283
Mitochondrial_complex_I	NDUFAF1	rs8027626	G	T	0.323553	0.012638	0.0024553	2.65e-07	344182	26.494
Mitochondrial_complex_I	NDUFV2	rs12969399	G	T	0.3602	0.010038	0.0023951	2.78e-05	344182	17.565
Mitochondrial_complex_I	NDUFA13	rs117877390	T	C	0.0271392	0.02535	0.0073311	0.000544	344182	11.9569
Mitochondrial_complex_I	NDUFA13	rs2965201	T	C	0.832226	0.011113	0.0030787	0.000307	344182	13.0295
Mitochondrial_complex_I	NDUFA7	rs1043409	T	A	0.0594461	0.021729	0.004935	1.07e-05	344182	19.3868
Mitochondrial_complex_I	NDUFA7	rs73497430	G	T	0.245922	-0.010426	0.0026894	0.000106	344182	15.0288
Mitochondrial_complex_I	NDUFAF3	rs9866749	T	A	0.708754	0.028301	0.0025857	7.08e-28	344182	119.797
Mitochondrial_complex_I	NDUFAF3	rs1354034	C	T	0.601097	0.014722	0.0023452	3.44e-10	344182	39.407
Mitochondrial_complex_I	NDUFV1	rs1532331	T	G	0.696551	0.010369	0.0025112	3.64e-05	344182	17.0495
Mitochondrial_complex_I	NDUFS4	rs1809084	T	C	0.306225	0.011632	0.0024884	2.95e-06	344182	21.8509
Mitochondrial_complex_I	NDUFS4	rs62372178	C	T	0.434913	-0.010461	0.002329	7.08e-06	344182	20.1747
Mitochondrial_complex_I	NDUFAF3	rs9399137	C	T	0.259693	-0.042268	0.0026336	6.04e-58	344182	257.587
Mitochondrial_complex_I	NDUFA5	rs7788702	G	A	0.700463	-0.014302	0.0025121	1.25e-08	344182	32.413
Mitochondrial_complex_I	NDUFB6	rs653790	T	C	0.246704	-0.011865	0.002807	2.37e-05	344182	17.867
Mitochondrial_complex_I	NDUFA2	rs62383878	C	A	0.232346	-0.0087409	0.0027295	0.00136	344182	10.2552
Mitochondrial_complex_I	NDUFC1	rs77145138	C	A	0.0104847	0.036483	0.01146	0.00145	344182	10.1347
Mitochondrial_complex_I	NDUFS8	rs151128822	A	G	0.0926372	-0.012613	0.0039633	0.00146	344182	10.128
Mitochondrial_complex_I	NDUFA2	rs6897346	T	C	0.197174	-0.009195	0.0028948	0.00149	344182	10.0894
AMPK	PRKAG2	rs3793342	A	G	0.143268	-0.017102	0.003286	1.95e-07	344182	27.0869
AMPK	PRKAG2	rs10272655	T	C	0.208446	0.0098639	0.002855	0.00055	344182	11.9367
Table S6B. Selected instrument variables of metformin effect after sensitivity analysis 2.
Target	Gene	SNP	Effect_allele	Other_allele	Effect_allele_freq	Beta	Se	P	N	F-statistic
Mitochondrial_glycerol_3	GPD2	rs11889246	A	C	0.256733	-0.0096368	0.0026346	0.000255	344182	13.3794
GDF15	GDF15	rs1227732	G	T	0.808278	-0.010667	0.0029207	0.00026	344182	13.3386
Mitochondrial_complex_I	NDUFC2	rs2450122	C	T	0.154903	-0.020952	0.0031757	4.19e-11	344182	43.5283
Mitochondrial_complex_I	NDUFV2	rs12969399	G	T	0.3602	0.010038	0.0023951	2.78e-05	344182	17.565
Mitochondrial_complex_I	NDUFA13	rs117877390	T	C	0.0271392	0.02535	0.0073311	0.000544	344182	11.9569
Mitochondrial_complex_I	NDUFA13	rs2965201	T	C	0.832226	0.011113	0.0030787	0.000307	344182	13.0295
Mitochondrial_complex_I	NDUFA7	rs1043409	T	A	0.0594461	0.021729	0.004935	1.07e-05	344182	19.3868
Mitochondrial_complex_I	NDUFA7	rs73497430	G	T	0.245922	-0.010426	0.0026894	0.000106	344182	15.0288
Mitochondrial_complex_I	NDUFAF3	rs9866749	T	A	0.708754	0.028301	0.0025857	7.08e-28	344182	119.797
Mitochondrial_complex_I	NDUFAF3	rs1354034	C	T	0.601097	0.014722	0.0023452	3.44e-10	344182	39.407
Mitochondrial_complex_I	NDUFV1	rs1532331	T	G	0.696551	0.010369	0.0025112	3.64e-05	344182	17.0495
Mitochondrial_complex_I	NDUFS4	rs1809084	T	C	0.306225	0.011632	0.0024884	2.95e-06	344182	21.8509
Mitochondrial_complex_I	NDUFS4	rs62372178	C	T	0.434913	-0.010461	0.002329	7.08e-06	344182	20.1747
Mitochondrial_complex_I	NDUFAF3	rs9399137	C	T	0.259693	-0.042268	0.0026336	6.04e-58	344182	257.587
Mitochondrial_complex_I	NDUFA5	rs7788702	G	A	0.700463	-0.014302	0.0025121	1.25e-08	344182	32.413
Mitochondrial_complex_I	NDUFB6	rs653790	T	C	0.246704	-0.011865	0.002807	2.37e-05	344182	17.867
Mitochondrial_complex_I	NDUFA2	rs62383878	C	A	0.232346	-0.0087409	0.0027295	0.00136	344182	10.2552
Mitochondrial_complex_I	NDUFC1	rs77145138	C	A	0.0104847	0.036483	0.01146	0.00145	344182	10.1347
Mitochondrial_complex_I	NDUFS8	rs151128822	A	G	0.0926372	-0.012613	0.0039633	0.00146	344182	10.128
Mitochondrial_complex_I	NDUFA2	rs6897346	T	C	0.197174	-0.009195	0.0028948	0.00149	344182	10.0894
AMPK	PRKAG2	rs3793342	A	G	0.143268	-0.017102	0.003286	1.95e-07	344182	27.0869
AMPK	PRKAG2	rs10272655	T	C	0.208446	0.0098639	0.002855	0.00055	344182	11.9367
Table S6C. Selected instrument variables of metformin effect after sensitivity analysis 3.
Target	Gene	SNP	Effect_allele	Other_allele	Effect_allele_freq	Beta	Se	P	N	F-statistic
Mitochondrial_glycerol_3	GPD2	rs11889246	A	C	0.256733	-0.0096368	0.0026346	0.000255	344182	13.3794
GDF15	GDF15	rs1227732	G	T	0.808278	-0.010667	0.0029207	0.00026	344182	13.3386
Mitochondrial_complex_I	NDUFV2	rs12969399	G	T	0.3602	0.010038	0.0023951	2.78e-05	344182	17.565
Mitochondrial_complex_I	NDUFA13	rs2965201	T	C	0.832226	0.011113	0.0030787	0.000307	344182	13.0295
Mitochondrial_complex_I	NDUFA7	rs1043409	T	A	0.0594461	0.021729	0.004935	1.07e-05	344182	19.3868
Mitochondrial_complex_I	NDUFA7	rs73497430	G	T	0.245922	-0.010426	0.0026894	0.000106	344182	15.0288
Mitochondrial_complex_I	NDUFAF3	rs9866749	T	A	0.708754	0.028301	0.0025857	7.08e-28	344182	119.797
Mitochondrial_complex_I	NDUFAF3	rs1354034	C	T	0.601097	0.014722	0.0023452	3.44e-10	344182	39.407
Mitochondrial_complex_I	NDUFV1	rs1532331	T	G	0.696551	0.010369	0.0025112	3.64e-05	344182	17.0495
Mitochondrial_complex_I	NDUFS4	rs1809084	T	C	0.306225	0.011632	0.0024884	2.95e-06	344182	21.8509
Mitochondrial_complex_I	NDUFS4	rs62372178	C	T	0.434913	-0.010461	0.002329	7.08e-06	344182	20.1747
Mitochondrial_complex_I	NDUFA5	rs7788702	G	A	0.700463	-0.014302	0.0025121	1.25e-08	344182	32.413
Mitochondrial_complex_I	NDUFB6	rs653790	T	C	0.246704	-0.011865	0.002807	2.37e-05	344182	17.867
Mitochondrial_complex_I	NDUFA2	rs62383878	C	A	0.232346	-0.0087409	0.0027295	0.00136	344182	10.2552
Mitochondrial_complex_I	NDUFC1	rs77145138	C	A	0.0104847	0.036483	0.01146	0.00145	344182	10.1347
Mitochondrial_complex_I	NDUFS8	rs151128822	A	G	0.0926372	-0.012613	0.0039633	0.00146	344182	10.128
AMPK	PRKAG2	rs3793342	A	G	0.143268	-0.017102	0.003286	1.95e-07	344182	27.0869
AMPK	PRKAG2	rs10272655	T	C	0.208446	0.0098639	0.002855	0.00055	344182	11.9367
Table S6D. Selected instrument variables of metformin effect after sensitivity analysis 4.
Target	Gene	SNP	Effect_allele	Other_allele	Effect_allele_freq	Beta	Se	P	N	F-statistic
Mitochondrial_glycerol_3	GPD2	rs11889246	A	C	0.256733	-0.0096368	0.0026346	0.000255	344182	13.3794
GDF15	GDF15	rs1227732	G	T	0.808278	-0.010667	0.0029207	0.00026	344182	13.3386
Mitochondrial_complex_I	NDUFV2	rs12969399	G	T	0.3602	0.010038	0.0023951	2.78e-05	344182	17.565
Mitochondrial_complex_I	NDUFA7	rs1043409	T	A	0.0594461	0.021729	0.004935	1.07e-05	344182	19.3868
Mitochondrial_complex_I	NDUFA7	rs73497430	G	T	0.245922	-0.010426	0.0026894	0.000106	344182	15.0288
Mitochondrial_complex_I	NDUFAF3	rs9866749	T	A	0.708754	0.028301	0.0025857	7.08e-28	344182	119.797
Mitochondrial_complex_I	NDUFAF3	rs1354034	C	T	0.601097	0.014722	0.0023452	3.44e-10	344182	39.407
Mitochondrial_complex_I	NDUFS4	rs1809084	T	C	0.306225	0.011632	0.0024884	2.95e-06	344182	21.8509
Mitochondrial_complex_I	NDUFS4	rs62372178	C	T	0.434913	-0.010461	0.002329	7.08e-06	344182	20.1747
Mitochondrial_complex_I	NDUFA5	rs7788702	G	A	0.700463	-0.014302	0.0025121	1.25e-08	344182	32.413
Mitochondrial_complex_I	NDUFB6	rs653790	T	C	0.246704	-0.011865	0.002807	2.37e-05	344182	17.867
Mitochondrial_complex_I	NDUFA2	rs62383878	C	A	0.232346	-0.0087409	0.0027295	0.00136	344182	10.2552
Mitochondrial_complex_I	NDUFC1	rs77145138	C	A	0.0104847	0.036483	0.01146	0.00145	344182	10.1347
Mitochondrial_complex_I	NDUFS8	rs151128822	A	G	0.0926372	-0.012613	0.0039633	0.00146	344182	10.128
AMPK	PRKAG2	rs3793342	A	G	0.143268	-0.017102	0.003286	1.95e-07	344182	27.0869
AMPK	PRKAG2	rs10272655	T	C	0.208446	0.0098639	0.002855	0.00055	344182	11.9367
Table S6E. Selected instrument variables of metformin effect after sensitivity analysis 5.
Target	Gene	SNP	Effect_allele	Other_allele	Effect_allele_freq	Beta	Se	P	N	F-statistic
Mitochondrial_glycerol_3	GPD2	rs11889246	A	C	0.256733	-0.0096368	0.0026346	0.000255	344182	13.3794
GDF15	GDF15	rs1227732	G	T	0.808278	-0.010667	0.0029207	0.00026	344182	13.3386
Mitochondrial_complex_I	NDUFV2	rs12969399	G	T	0.3602	0.010038	0.0023951	2.78e-05	344182	17.565
Mitochondrial_complex_I	NDUFA7	rs1043409	T	A	0.0594461	0.021729	0.004935	1.07e-05	344182	19.3868
Mitochondrial_complex_I	NDUFA7	rs73497430	G	T	0.245922	-0.010426	0.0026894	0.000106	344182	15.0288
Mitochondrial_complex_I	NDUFAF3	rs9866749	T	A	0.708754	0.028301	0.0025857	7.08e-28	344182	119.797
Mitochondrial_complex_I	NDUFAF3	rs1354034	C	T	0.601097	0.014722	0.0023452	3.44e-10	344182	39.407
Mitochondrial_complex_I	NDUFS4	rs1809084	T	C	0.306225	0.011632	0.0024884	2.95e-06	344182	21.8509
Mitochondrial_complex_I	NDUFS4	rs62372178	C	T	0.434913	-0.010461	0.002329	7.08e-06	344182	20.1747
Mitochondrial_complex_I	NDUFA5	rs7788702	G	A	0.700463	-0.014302	0.0025121	1.25e-08	344182	32.413
Mitochondrial_complex_I	NDUFB6	rs653790	T	C	0.246704	-0.011865	0.002807	2.37e-05	344182	17.867
Mitochondrial_complex_I	NDUFA2	rs62383878	C	A	0.232346	-0.0087409	0.0027295	0.00136	344182	10.2552
Mitochondrial_complex_I	NDUFC1	rs77145138	C	A	0.0104847	0.036483	0.01146	0.00145	344182	10.1347
Mitochondrial_complex_I	NDUFS8	rs151128822	A	G	0.0926372	-0.012613	0.0039633	0.00146	344182	10.128
AMPK	PRKAG2	rs3793342	A	G	0.143268	-0.017102	0.003286	1.95e-07	344182	27.0869
AMPK	PRKAG2	rs10272655	T	C	0.208446	0.0098639	0.002855	0.00055	344182	11.9367

## Sheet: Table S7
Table S7A. The MR effects of metformin use on prostate cancer risk from PRACTICAL after sensitivity analysis.
Exposure	Target	Outcome	Sensitivity analysis	SNP	Method	Beta	Se	Pval	LCI	UCI	OR	LCI_OR	UCI_OR	Q_pval	egger_intercept	se_intercept	pval_intercept
HbA1c	All_five_targets	Prostate cancer	Sensitivity analysis 1	22	Inverse variance weighted	-0.0775893	0.199709	0.697638	-0.46902	0.313841	1.08068	0.730635	1.59843	0.00349028	/	/	/
					Inverse variance weighted (multiplicative random effects)	-0.0775893	0.199709	0.697638	-0.46902	0.313841	1.08068	0.730635	1.59843	/	/	/	/
					MR Egger	0.533535	0.39543	0.192334	-0.241509	1.30858	0.586528	0.270204	1.27317	0.0120107	-0.010949	0.0062095	0.0931282
					MR Egger (bootstrap)	0.319652	0.253282	0.11	-0.176782	0.816085	0.726402	0.442159	1.19337	/	/	/	/
					Weighted median	0.259101	0.198503	0.191799	-0.129965	0.648166	0.771745	0.523004	1.13879	/	/	/	/
					Simple mode	0.240319	0.330735	0.47548	-0.407921	0.888559	0.786377	0.411248	1.50369	/	/	/	/
					Weighted mode	0.289386	0.200988	0.164662	-0.104552	0.683323	0.748723	0.504936	1.11021	/	/	/	/
HbA1c	All_five_targets	Prostate cancer	Sensitivity analysis 2	21	Inverse variance weighted	-0.104457	0.207238	0.614232	-0.510643	0.30173	1.11011	0.739538	1.66636	0.0029074	/	/	/
					Inverse variance weighted (multiplicative random effects)	-0.104457	0.207238	0.614232	-0.510643	0.30173	1.11011	0.739538	1.66636	/	/	/	/
					MR Egger	0.548706	0.396547	0.182489	-0.228525	1.32594	0.577697	0.265554	1.25675	0.013203	-0.0119283	0.00630535	0.0738629
					MR Egger (bootstrap)	0.283499	0.259341	0.139	-0.22481	0.791808	0.753144	0.453025	1.25208	/	/	/	/
					Weighted median	0.244586	0.189487	0.19678	-0.126808	0.615979	0.783029	0.540112	1.1352	/	/	/	/
					Simple mode	0.18895	0.354448	0.599851	-0.505769	0.883668	0.827828	0.413264	1.65826	/	/	/	/
					Weighted mode	0.265871	0.195551	0.18909	-0.117409	0.649151	0.766538	0.522489	1.12458	/	/	/	/
HbA1c	All_five_targets	Prostate cancer	Sensitivity analysis 3	17	Inverse variance weighted	-0.384532	0.282703	0.173767	-0.938628	0.169565	1.46893	0.844032	2.55647	0.0153277	/	/	/
					Inverse variance weighted (multiplicative random effects)	-0.384532	0.282703	0.173767	-0.938628	0.169565	1.46893	0.844032	2.55647	/	/	/	/
					MR Egger	-0.00438018	1.16115	0.99704	-2.28023	2.27147	1.00439	0.103161	9.7789	0.0108056	-0.00476808	0.0140994	0.739918
					MR Egger (bootstrap)	-0.527178	0.660259	0.2	-1.82129	0.76693	1.69414	0.464437	6.1798	/	/	/	/
					Weighted median	-0.0958002	0.293415	0.744046	-0.670894	0.479293	1.10054	0.619221	1.95598	/	/	/	/
					Simple mode	0.103388	0.438239	0.816491	-0.755561	0.962337	0.901777	0.381999	2.12881	/	/	/	/
					Weighted mode	0.0512182	0.492882	0.918528	-0.91483	1.01727	0.950071	0.361582	2.49635	/	/	/	/
HbA1c	All_five_targets	Prostate cancer	Sensitivity analysis 4	15	Inverse variance weighted	-0.0968803	0.21616	0.654018	-0.520554	0.326794	1.10173	0.721233	1.68296	0.48121	/	/	/
					Inverse variance weighted (multiplicative random effects)	-0.0968803	0.212917	0.649099	-0.514198	0.320438	1.10173	0.725831	1.6723	/	/	/	/
					MR Egger	-0.486605	0.836833	0.57086	-2.1268	1.15359	1.62678	0.315503	8.38796	0.421598	0.00499039	0.0103421	0.637452
					MR Egger (bootstrap)	-0.394844	0.555318	0.219	-1.48327	0.693579	1.48415	0.499784	4.40733	/	/	/	/
					Weighted median	-0.0185473	0.288179	0.948683	-0.583378	0.546283	1.01872	0.579098	1.79208	/	/	/	/
					Simple mode	0.0663885	0.49859	0.895968	-0.910847	1.04362	0.935767	0.352176	2.48643	/	/	/	/
					Weighted mode	0.0452518	0.490539	0.927807	-0.916205	1.00671	0.955757	0.36542	2.49979	/	/	/	/
HbA1c	All_five_targets	Prostate cancer	Sensitivity analysis 5	15	Inverse variance weighted	-0.0968803	0.21616	0.654018	-0.520554	0.326794	1.10173	0.721233	1.68296	0.48121	/	/	/
					Inverse variance weighted (multiplicative random effects)	-0.0968803	0.212917	0.649099	-0.514198	0.320438	1.10173	0.725831	1.6723	/	/	/	/
					MR Egger	-0.486605	0.836833	0.57086	-2.1268	1.15359	1.62678	0.315503	8.38796	0.421598	0.00499039	0.0103421	0.637452
					MR Egger (bootstrap)	-0.394844	0.555318	0.219	-1.48327	0.693579	1.48415	0.499784	4.40733	/	/	/	/
					Weighted median	-0.0185473	0.288179	0.948683	-0.583378	0.546283	1.01872	0.579098	1.79208	/	/	/	/
					Simple mode	0.0663885	0.49859	0.895968	-0.910847	1.04362	0.935767	0.352176	2.48643	/	/	/	/
					Weighted mode	0.0452518	0.490539	0.927807	-0.916205	1.00671	0.955757	0.36542	2.49979	/	/	/	/
Table S7B. The MR effects of metformin use on prostate cancer risk from FinnGen after sensitivity analysis.
Exposure	Target	Outcome	Sensitivity analysis	SNP	Method	Beta	Se	Pval	LCI	UCI	OR	LCI_OR	UCI_OR	Q_pval	egger_intercept	se_intercept	pval_intercept
HbA1c	All_five_targets	Prostate cancer	Sensitivity analysis 1	22	Inverse variance weighted	-0.0317713	0.326319	0.922438	-0.671356	0.607814	1.03228	0.54454	1.95689	0.912935	/	/	/
					Inverse variance weighted (multiplicative random effects)	-0.0317713	0.25551	0.901042	-0.532571	0.469028	1.03228	0.62561	1.70331	/	/	/	/
					MR Egger	0.659135	0.652349	0.324371	-0.619468	1.93774	0.517299	0.144029	1.85794	0.935794	-0.0133782	0.0109377	0.235497
					MR Egger (bootstrap)	0.593559	0.573777	0.148	-0.531043	1.71816	0.552358	0.179396	1.70071	/	/	/	/
					Weighted median	0.311068	0.46772	0.506004	-0.605664	1.2278	0.732664	0.292937	1.83247	/	/	/	/
					Simple mode	0.170907	0.829594	0.838765	-1.4551	1.79691	0.8429	0.16581	4.2849	/	/	/	/
					Weighted mode	0.4119	0.465462	0.386217	-0.500406	1.32421	0.662391	0.266014	1.64939	/	/	/	/
HbA1c	All_five_targets	Prostate cancer	Sensitivity analysis 2	21	Inverse variance weighted	0.00291423	0.332376	0.993004	-0.648543	0.654372	0.99709	0.519768	1.91275	0.894921	/	/	/
					Inverse variance weighted (multiplicative random effects)	0.00291423	0.263539	0.991177	-0.513622	0.51945	0.99709	0.594847	1.67133	/	/	/	/
					MR Egger	0.646296	0.653464	0.335077	-0.634494	1.92709	0.523983	0.145572	1.88607	0.91457	-0.0127114	0.0111158	0.267017
					MR Egger (bootstrap)	0.65871	0.586231	0.125	-0.490302	1.80772	0.517518	0.164027	1.63281	/	/	/	/
					Weighted median	0.334254	0.465045	0.47229	-0.577233	1.24574	0.715872	0.287728	1.7811	/	/	/	/
					Simple mode	0.254431	0.824151	0.760728	-1.3609	1.86977	0.775357	0.15416	3.89972	/	/	/	/
					Weighted mode	0.412384	0.481773	0.402153	-0.531892	1.35666	0.66207	0.257519	1.70215	/	/	/	/
HbA1c	All_five_targets	Prostate cancer	Sensitivity analysis 3	17	Inverse variance weighted	-0.213899	0.495037	0.665677	-1.18417	0.756372	1.2385	0.469366	3.26798	0.908896	/	/	/
					Inverse variance weighted (multiplicative random effects)	-0.213899	0.3735	0.566855	-0.94596	0.518161	1.2385	0.595615	2.57528	/	/	/	/
					MR Egger	-0.089013	1.62737	0.957102	-3.27867	3.10064	1.09309	0.0450204	26.5403	0.872146	-0.00166413	0.0206574	0.936858
					MR Egger (bootstrap)	0.252502	1.4111	0.427	-2.51326	3.01826	0.776855	0.0488861	12.3451	/	/	/	/
					Weighted median	0.134346	0.647289	0.835579	-1.13434	1.40303	0.874287	0.24585	3.10912	/	/	/	/
					Simple mode	0.356529	1.03315	0.734521	-1.66844	2.3815	0.700102	0.0924121	5.30388	/	/	/	/
					Weighted mode	0.2861	0.996599	0.777738	-1.66723	2.23944	0.751187	0.106519	5.2975	/	/	/	/
HbA1c	All_five_targets	Prostate cancer	Sensitivity analysis 4	15	Inverse variance weighted	0.0405875	0.519133	0.937682	-0.976914	1.05809	0.960225	0.347119	2.65625	0.966004	/	/	/
					Inverse variance weighted (multiplicative random effects)	0.0405875	0.340398	0.905089	-0.626592	0.707767	0.960225	0.492743	1.87122	/	/	/	/
					MR Egger	-0.458792	1.64706	0.784971	-3.68703	2.76945	1.58216	0.0626964	39.9263	0.949115	0.00682961	0.0213774	0.75444
					MR Egger (bootstrap)	0.0793932	1.60672	0.468	-3.06977	3.22856	0.923677	0.0396146	21.537	/	/	/	/
					Weighted median	0.141035	0.685262	0.836938	-1.20208	1.48415	0.868459	0.226696	3.32702	/	/	/	/
					Simple mode	0.159338	1.11553	0.888455	-2.0271	2.34577	0.852708	0.0957732	7.59201	/	/	/	/
					Weighted mode	0.159338	1.11524	0.888426	-2.02653	2.3452	0.852708	0.0958277	7.5877	/	/	/	/
HbA1c	All_five_targets	Prostate cancer	Sensitivity analysis 5	15	Inverse variance weighted	0.0405875	0.519133	0.937682	-0.976914	1.05809	0.960225	0.347119	2.65625	0.966004	/	/	/
					Inverse variance weighted (multiplicative random effects)	0.0405875	0.340398	0.905089	-0.626592	0.707767	0.960225	0.492743	1.87122	/	/	/	/
					MR Egger	-0.458792	1.64706	0.784971	-3.68703	2.76945	1.58216	0.0626964	39.9263	0.949115	0.00682961	0.0213774	0.75444
					MR Egger (bootstrap)	0.0793932	1.60672	0.468	-3.06977	3.22856	0.923677	0.0396146	21.537	/	/	/	/
					Weighted median	0.141035	0.685262	0.836938	-1.20208	1.48415	0.868459	0.226696	3.32702	/	/	/	/
					Simple mode	0.159338	1.11553	0.888455	-2.0271	2.34577	0.852708	0.0957732	7.59201	/	/	/	/
					Weighted mode	0.159338	1.11524	0.888426	-2.02653	2.3452	0.852708	0.0958277	7.5877	/	/	/	/
